# Supplementary material for: Modeling Tay-Sachs Disease in Astrocyte-like Cells Reveals Significant Changes in the Transcriptomic Profile
Source: Int J Mol Sci. 2026 Jul 22;27(14):6503. doi: 10.3390/ijms27146503 (PMC13411418; doi:10.3390/ijms27146503)
Supplement: Supplementary file 1 [file ijms-27-06503-s001.zip]

Archive with 1 entries (1 files):
- ijms-4373766-supplementary.pdf
